# Supplementary material for: Analytical Insights into Protein–Alum Interactions and Their Impact on Conformational Epitope
Source: Pharmaceutics. 2024 Mar 19;16(3):420. doi: 10.3390/pharmaceutics16030420 (PMC10975739; doi:10.3390/pharmaceutics16030420)
Supplement: Supplementary file 1 [file pharmaceutics-16-00420-s001.zip]

Archive with 1 entries (1 files):
- pharmaceutics-2866654-supplementary.pdf
